# Supplementary material for: Nontoxic and Naturally Occurring Active Compounds as Potential Inhibitors of Biological Targets in Liriomyza trifolii
Source: Int J Mol Sci. 2022 Oct 24;23(21):12791. doi: 10.3390/ijms232112791 (PMC9657120; doi:10.3390/ijms232112791)
Supplement: Supplementary file 1 [file ijms-23-12791-s001.zip]

Archive with 1 entries (1 files):
- ijms-1898175-supplementary.pdf
